# Supplementary material for: Request a woman scientist: A database for diversifying the public face of science
Source: PLoS Biol. 2019 Apr 23;17(4):e3000212. doi: 10.1371/journal.pbio.3000212 (PMC6478268; doi:10.1371/journal.pbio.3000212)
Supplement: S1 Data — Each tab indicates the data for each respective figure. (XLSX) [file pbio.3000212.s001.xlsx]

## Sheet: Fig1 sign ups
Timestamp
2018-01-10 20:38:59
2018-01-11 11:17:53
2018-01-11 11:27:19
2018-01-11 12:03:50
2018-01-11 20:20:49
2018-01-12 04:50:00
2018-01-12 10:50:06
2018-01-12 11:06:55
2018-01-12 11:12:10
2018-01-12 11:33:51
2018-01-12 11:43:14
2018-01-17 10:33:21
2018-01-17 10:38:10
2018-01-17 10:37:57
2018-01-17 10:38:14
2018-01-17 10:41:12
2018-01-17 10:43:14
2018-01-17 10:44:57
2018-01-17 10:49:30
2018-01-17 10:54:51
2018-01-17 10:59:16
2018-01-17 11:00:36
2018-01-17 11:08:30
2018-01-17 11:11:23
2018-01-17 11:16:30
2018-01-17 11:33:22
2018-01-17 11:33:42
2018-01-17 11:42:04
2018-01-17 11:43:15
2018-01-17 11:58:37
2018-01-17 11:58:45
2018-01-17 12:03:00
2018-01-17 12:05:37
2018-01-17 12:16:24
2018-01-17 12:20:23
2018-01-17 12:49:54
2018-01-17 12:53:09
2018-01-17 13:09:51
2018-01-17 13:23:35
2018-01-17 13:25:21
2018-01-17 13:26:44
2018-01-17 13:36:11
2018-01-17 13:38:47
2018-01-17 13:41:59
2018-01-17 13:53:17
2018-01-17 13:58:03
2018-01-17 14:03:42
2018-01-17 14:07:33
2018-01-17 14:11:21
2018-01-17 14:11:36
2018-01-17 14:14:25
2018-01-17 14:26:33
2018-01-17 14:28:34
2018-01-17 14:51:10
2018-01-17 14:53:30
2018-01-17 15:08:01
2018-01-17 15:08:09
2018-01-17 15:19:07
2018-01-17 15:34:03
2018-01-17 15:43:50
2018-01-17 15:46:14
2018-01-17 15:56:45
2018-01-17 16:32:41
2018-01-17 16:39:49
2018-01-17 17:24:37
2018-01-17 17:53:44
2018-01-17 18:12:42
2018-01-17 18:13:45
2018-01-17 19:05:59
2018-01-17 20:17:42
2018-01-17 20:25:02
2018-01-17 21:05:37
2018-01-17 21:16:39
2018-01-17 21:20:35
2018-01-17 22:44:06
2018-01-17 22:44:47
2018-01-18 03:04:08
2018-01-18 04:24:38
2018-01-18 05:00:07
2018-01-18 05:36:57
2018-01-18 06:06:21
2018-01-18 06:07:42
2018-01-18 06:29:51
2018-01-18 06:32:35
2018-01-18 06:34:58
2018-01-18 06:37:04
2018-01-18 06:38:59
2018-01-18 07:03:59
2018-01-18 07:16:23
2018-01-18 07:21:58
2018-01-18 07:23:14
2018-01-18 07:54:27
2018-01-18 08:22:49
2018-01-18 08:39:11
2018-01-18 08:41:12
2018-01-18 08:43:30
2018-01-18 08:47:10
2018-01-18 09:04:02
2018-01-18 09:04:12
2018-01-18 09:07:22
2018-01-18 09:18:20
2018-01-18 09:41:34
2018-01-18 10:06:31
2018-01-18 10:19:06
2018-01-18 10:29:48
2018-01-18 10:39:44
2018-01-18 10:40:06
2018-01-18 10:43:34
2018-01-18 10:43:35
2018-01-18 11:05:46
2018-01-18 11:16:26
2018-01-18 11:16:59
2018-01-18 11:25:08
2018-01-18 11:25:08
2018-01-18 11:32:28
2018-01-18 11:49:37
2018-01-18 11:50:48
2018-01-18 11:50:59
2018-01-18 11:51:03
2018-01-18 11:52:20
2018-01-18 11:53:26
2018-01-18 11:53:39
2018-01-18 11:55:02
2018-01-18 11:56:41
2018-01-18 11:57:28
2018-01-18 11:58:59
2018-01-18 12:02:22
2018-01-18 12:04:57
2018-01-18 12:08:51
2018-01-18 12:10:08
2018-01-18 12:11:32
2018-01-18 12:11:36
2018-01-18 12:16:08
2018-01-18 12:18:14
2018-01-18 12:19:04
2018-01-18 12:22:12
2018-01-18 12:22:24
2018-01-18 12:25:36
2018-01-18 12:27:03
2018-01-18 12:28:06
2018-01-18 12:31:18
2018-01-18 12:33:45
2018-01-18 12:37:08
2018-01-18 12:38:53
2018-01-18 12:45:38
2018-01-18 12:47:46
2018-01-18 12:55:40
2018-01-18 12:55:41
2018-01-18 12:58:42
2018-01-18 13:01:53
2018-01-18 13:04:59
2018-01-18 13:06:40
2018-01-18 13:09:24
2018-01-18 13:10:47
2018-01-18 13:11:17
2018-01-18 13:12:40
2018-01-18 13:13:43
2018-01-18 13:18:00
2018-01-18 13:22:17
2018-01-18 13:39:33
2018-01-18 13:42:04
2018-01-18 13:50:02
2018-01-18 13:52:25
2018-01-18 13:53:26
2018-01-18 13:54:36
2018-01-18 13:56:06
2018-01-18 13:57:26
2018-01-18 14:08:00
2018-01-18 14:09:40
2018-01-18 14:11:19
2018-01-18 14:11:42
2018-01-18 14:29:21
2018-01-18 14:30:18
2018-01-18 14:36:07
2018-01-18 14:39:19
2018-01-18 14:39:34
2018-01-18 14:39:50
2018-01-18 14:44:23
2018-01-18 14:46:46
2018-01-18 14:53:22
2018-01-18 15:04:32
2018-01-18 15:04:32
2018-01-18 15:11:44
2018-01-18 15:12:07
2018-01-18 15:15:06
2018-01-18 15:14:24
2018-01-18 15:20:04
2018-01-18 15:20:33
2018-01-18 15:27:35
2018-01-18 15:31:06
2018-01-18 15:38:37
2018-01-18 15:41:00
2018-01-18 15:42:23
2018-01-18 15:53:49
2018-01-18 15:54:35
2018-01-18 15:59:50
2018-01-18 16:05:21
2018-01-18 16:05:39
2018-01-18 16:06:56
2018-01-18 16:07:37
2018-01-18 16:09:27
2018-01-18 16:11:25
2018-01-18 16:14:22
2018-01-18 16:14:56
2018-01-18 16:15:45
2018-01-18 16:16:33
2018-01-18 16:17:33
2018-01-18 16:18:34
2018-01-18 16:26:42
2018-01-18 16:30:19
2018-01-18 16:32:55
2018-01-18 16:33:50
2018-01-18 16:36:54
2018-01-18 16:38:50
2018-01-18 16:51:37
2018-01-18 16:58:09
2018-01-18 16:58:44
2018-01-18 17:00:21
2018-01-18 17:01:43
2018-01-18 17:03:12
2018-01-18 17:05:01
2018-01-18 17:06:12
2018-01-18 17:06:33
2018-01-18 17:06:43
2018-01-18 17:07:20
2018-01-18 17:08:41
2018-01-18 17:09:46
2018-01-18 17:12:42
2018-01-18 17:13:56
2018-01-18 17:24:13
2018-01-18 17:24:19
2018-01-18 17:25:22
2018-01-18 17:26:33
2018-01-18 17:29:35
2018-01-18 17:33:47
2018-01-18 17:35:12
2018-01-18 17:40:30
2018-01-18 17:42:45
2018-01-18 17:42:58
2018-01-18 17:43:21
2018-01-18 17:43:50
2018-01-18 17:50:05
2018-01-18 17:51:51
2018-01-18 17:53:03
2018-01-18 17:58:22
2018-01-18 17:59:03
2018-01-18 17:59:06
2018-01-18 18:00:12
2018-01-18 18:00:46
2018-01-18 18:02:17
2018-01-18 18:04:16
2018-01-18 18:04:40
2018-01-18 18:12:12
2018-01-18 18:12:57
2018-01-18 18:18:12
2018-01-18 18:15:30
2018-01-18 18:19:08
2018-01-18 18:21:27
2018-01-18 18:22:40
2018-01-18 18:22:40
2018-01-18 18:26:16
2018-01-18 18:26:56
2018-01-18 18:27:28
2018-01-18 18:28:14
2018-01-18 18:30:31
2018-01-18 18:36:32
2018-01-18 18:36:33
2018-01-18 18:37:07
2018-01-18 18:47:48
2018-01-18 18:39:37
2018-01-18 18:42:16
2018-01-18 18:43:18
2018-01-18 18:50:02
2018-01-18 18:50:27
2018-01-18 18:50:40
2018-01-18 18:52:40
2018-01-18 18:53:08
2018-01-18 19:01:41
2018-01-18 19:02:04
2018-01-18 19:11:06
2018-01-18 19:17:11
2018-01-18 19:18:45
2018-01-18 19:24:24
2018-01-18 19:30:50
2018-01-18 19:32:04
2018-01-18 19:34:04
2018-01-18 19:37:31
2018-01-18 19:39:03
2018-01-18 19:43:10
2018-01-18 19:44:36
2018-01-18 19:48:53
2018-01-18 19:58:34
2018-01-18 19:59:08
2018-01-18 19:59:48
2018-01-18 20:03:06
2018-01-18 20:05:57
2018-01-18 20:06:59
2018-01-18 20:10:04
2018-01-18 20:11:02
2018-01-18 20:13:51
2018-01-18 20:15:26
2018-01-18 20:16:04
2018-01-18 20:16:40
2018-01-18 20:17:25
2018-01-18 20:18:17
2018-01-18 20:18:33
2018-01-18 20:20:00
2018-01-18 20:20:48
2018-01-18 20:22:04
2018-01-18 20:23:42
2018-01-18 20:25:17
2018-01-18 20:30:02
2018-01-18 20:34:46
2018-01-18 20:36:48
2018-01-18 20:37:33
2018-01-18 20:41:37
2018-01-18 20:46:22
2018-01-18 20:46:36
2018-01-18 21:07:15
2018-01-18 20:48:48
2018-01-18 20:50:05
2018-01-18 20:50:10
2018-01-18 20:51:21
2018-01-18 20:57:00
2018-01-18 21:02:33
2018-01-18 21:05:29
2018-01-18 21:12:41
2018-01-18 21:13:46
2018-01-18 21:18:51
2018-01-18 21:19:37
2018-01-18 21:20:03
2018-01-18 21:21:54
2018-01-18 21:25:07
2018-01-18 21:25:36
2018-01-18 21:28:36
2018-01-18 21:31:45
2018-01-18 21:32:46
2018-01-18 21:34:14
2018-01-18 21:34:43
2018-01-18 21:38:45
2018-01-18 21:43:56
2018-01-18 21:49:27
2018-01-18 21:51:56
2018-01-18 21:54:15
2018-01-18 22:00:00
2018-01-18 22:03:23
2018-01-18 22:04:45
2018-01-18 22:06:52
2018-01-18 22:16:43
2018-01-18 22:19:18
2018-01-18 22:22:12
2018-01-18 22:31:13
2018-01-18 22:31:19
2018-01-18 22:31:49
2018-01-18 22:37:13
2018-01-18 22:49:04
2018-01-18 22:49:52
2018-01-18 22:51:16
2018-01-18 22:56:36
2018-01-18 23:06:42
2018-01-18 23:12:42
2018-01-18 23:16:28
2018-01-18 23:24:52
2018-01-18 23:25:28
2018-01-18 23:30:10
2018-01-18 23:30:17
2018-01-18 23:31:39
2018-01-18 23:33:29
2018-01-18 23:33:52
2018-01-18 23:44:10
2018-01-18 23:47:35
2018-01-18 23:51:10
2018-01-19 00:07:09
2018-01-19 00:14:36
2018-01-19 00:16:06
2018-01-19 00:18:02
2018-01-19 00:19:44
2018-01-19 00:23:11
2018-01-19 00:24:27
2018-01-19 00:27:04
2018-01-19 00:34:57
2018-01-19 00:44:13
2018-01-19 00:46:40
2018-01-19 00:48:48
2018-01-19 00:52:49
2018-01-19 00:59:42
2018-01-19 00:59:55
2018-01-19 01:04:55
2018-01-19 01:13:10
2018-01-19 01:22:38
2018-01-19 01:45:07
2018-01-19 01:48:45
2018-01-19 01:51:48
2018-01-19 01:52:13
2018-01-19 01:57:35
2018-01-19 02:00:21
2018-01-19 02:16:19
2018-01-19 02:25:07
2018-01-19 02:25:11
2018-01-19 02:32:03
2018-01-19 02:36:36
2018-01-19 02:46:10
2018-01-19 02:46:31
2018-01-19 02:47:37
2018-01-19 02:56:47
2018-01-19 02:59:58
2018-01-19 03:00:04
2018-01-19 03:04:42
2018-01-19 03:08:26
2018-01-19 03:08:44
2018-01-19 03:10:26
2018-01-19 03:18:38
2018-01-19 03:24:13
2018-01-19 03:26:33
2018-01-19 03:33:09
2018-01-19 03:36:14
2018-01-19 03:38:13
2018-01-19 03:49:51
2018-01-19 03:49:43
2018-01-19 03:59:27
2018-01-19 04:00:36
2018-01-19 04:02:24
2018-01-19 04:03:25
2018-01-19 04:05:15
2018-01-19 04:08:41
2018-01-19 04:14:59
2018-01-19 04:16:36
2018-01-19 04:16:40
2018-01-19 04:17:15
2018-01-19 04:19:57
2018-01-19 04:29:22
2018-01-19 04:43:07
2018-01-19 04:55:23
2018-01-19 04:55:43
2018-01-19 05:03:55
2018-01-19 05:08:57
2018-01-19 05:09:09
2018-01-19 05:27:16
2018-01-19 05:27:59
2018-01-19 05:29:34
2018-01-19 05:33:17
2018-01-19 05:37:12
2018-01-19 05:41:54
2018-01-19 05:41:56
2018-01-19 05:42:38
2018-01-19 05:45:00
2018-01-19 05:45:37
2018-01-19 06:03:23
2018-01-19 05:47:11
2018-01-19 05:48:01
2018-01-19 05:51:54
2018-01-19 05:56:02
2018-01-19 05:57:17
2018-01-19 06:00:01
2018-01-19 07:55:51
2018-01-19 06:04:44
2018-01-19 06:09:41
2018-01-19 06:09:28
2018-01-19 06:16:16
2018-01-19 06:17:34
2018-01-19 06:17:52
2018-01-19 06:23:15
2018-01-19 06:28:46
2018-01-19 06:32:54
2018-01-19 06:37:48
2018-01-19 06:36:00
2018-01-19 06:39:18
2018-01-19 06:39:30
2018-01-19 06:39:43
2018-01-19 06:40:18
2018-01-19 06:48:23
2018-01-19 06:53:17
2018-01-19 06:57:14
2018-01-19 06:57:23
2018-01-19 07:01:32
2018-01-19 07:06:14
2018-01-19 07:06:55
2018-01-19 07:08:49
2018-01-19 07:09:47
2018-01-19 07:10:42
2018-01-19 07:13:08
2018-01-19 07:14:52
2018-01-19 07:16:21
2018-01-19 07:16:28
2018-01-19 07:17:15
2018-01-19 07:17:51
2018-01-19 07:22:47
2018-01-19 07:22:48
2018-01-19 07:23:03
2018-01-19 07:25:53
2018-01-19 07:24:37
2018-01-19 07:25:46
2018-01-19 07:26:46
2018-01-19 07:27:58
2018-01-19 07:29:57
2018-01-19 07:31:22
2018-01-19 07:31:26
2018-01-19 07:34:48
2018-01-19 07:36:45
2018-01-19 07:37:01
2018-01-19 07:38:00
2018-01-19 07:38:12
2018-01-19 07:38:35
2018-01-19 07:39:57
2018-01-19 07:41:16
2018-01-19 07:41:24
2018-01-19 07:44:11
2018-01-19 07:48:19
2018-01-19 07:49:43
2018-01-19 07:50:00
2018-01-19 07:50:06
2018-01-19 07:51:12
2018-01-19 07:51:24
2018-01-19 07:52:44
2018-01-19 07:54:38
2018-01-19 07:55:33
2018-01-19 07:55:36
2018-01-19 08:00:49
2018-01-19 08:03:54
2018-01-19 08:05:24
2018-01-19 08:05:46
2018-01-19 08:06:18
2018-01-19 08:07:50
2018-01-19 08:14:00
2018-01-19 08:14:40
2018-01-19 08:14:47
2018-01-19 08:20:37
2018-01-19 08:21:53
2018-01-19 08:22:40
2018-01-19 08:23:11
2018-01-19 08:23:20
2018-01-19 08:23:49
2018-01-19 08:24:17
2018-01-19 08:24:44
2018-01-19 08:27:09
2018-01-19 08:27:53
2018-01-19 08:28:21
2018-01-19 08:29:58
2018-01-19 08:30:49
2018-01-19 08:31:46
2018-01-19 08:33:43
2018-01-19 08:36:37
2018-01-19 08:38:25
2018-01-19 08:38:45
2018-01-19 08:41:38
2018-01-19 08:42:26
2018-01-19 08:42:47
2018-01-19 08:42:58
2018-01-19 08:43:54
2018-01-19 08:44:05
2018-01-19 08:44:24
2018-01-19 08:47:37
2018-01-19 08:47:54
2018-01-19 08:48:02
2018-01-19 08:52:40
2018-01-19 08:53:28
2018-01-19 08:54:47
2018-01-19 08:55:32
2018-01-19 08:56:56
2018-01-19 08:57:53
2018-01-19 08:59:12
2018-01-19 09:00:20
2018-01-19 09:00:37
2018-01-19 09:00:53
2018-01-19 09:00:59
2018-01-19 09:01:10
2018-01-19 09:01:16
2018-01-19 09:03:48
2018-01-19 09:04:37
2018-01-19 09:06:05
2018-01-19 09:06:20
2018-01-19 09:06:33
2018-01-19 09:07:28
2018-01-19 09:09:00
2018-01-19 09:09:22
2018-01-19 09:10:03
2018-01-19 09:12:28
2018-01-19 09:12:31
2018-01-19 09:15:11
2018-01-19 09:15:21
2018-01-19 09:15:28
2018-01-19 09:17:37
2018-01-19 09:16:32
2018-01-19 09:16:43
2018-01-19 09:16:54
2018-01-19 09:17:12
2018-01-19 09:17:36
2018-01-19 09:18:03
2018-01-19 09:19:01
2018-01-19 09:20:43
2018-01-19 09:21:00
2018-01-19 09:24:03
2018-01-19 09:24:51
2018-01-19 09:26:17
2018-01-19 09:28:57
2018-01-19 09:29:40
2018-01-19 09:29:46
2018-01-19 09:30:31
2018-01-19 09:30:53
2018-01-19 09:31:42
2018-01-19 09:33:42
2018-01-19 09:35:05
2018-01-19 09:39:30
2018-01-19 09:41:24
2018-01-19 09:43:27
2018-01-19 09:43:34
2018-01-19 09:43:42
2018-01-19 10:58:12
2018-01-19 09:50:34
2018-01-19 09:51:40
2018-01-19 09:51:48
2018-01-19 09:57:04
2018-01-19 09:57:09
2018-01-19 09:58:20
2018-01-19 09:58:36
2018-01-19 10:01:23
2018-01-19 10:01:28
2018-01-19 10:01:30
2018-01-19 10:04:12
2018-01-19 10:04:32
2018-01-19 10:05:37
2018-01-19 10:06:19
2018-01-19 10:06:35
2018-01-19 10:06:36
2018-01-19 10:08:18
2018-01-19 10:08:26
2018-01-19 10:10:10
2018-01-19 10:13:57
2018-01-19 10:14:33
2018-01-19 10:16:03
2018-01-19 10:16:47
2018-01-19 10:18:08
2018-01-19 10:18:19
2018-01-19 10:18:34
2018-01-19 10:19:06
2018-01-19 10:19:51
2018-01-19 10:20:16
2018-01-19 10:24:57
2018-01-19 10:24:59
2018-01-19 10:25:02
2018-01-19 10:26:19
2018-01-19 10:27:31
2018-01-19 10:28:13
2018-01-19 10:28:50
2018-01-19 10:31:12
2018-01-19 10:32:30
2018-01-19 10:34:14
2018-01-19 10:34:46
2018-01-19 10:38:05
2018-01-19 10:38:32
2018-01-19 10:40:08
2018-01-19 10:40:45
2018-01-19 10:41:17
2018-01-19 10:41:49
2018-01-19 10:44:15
2018-01-19 10:45:53
2018-01-19 10:49:00
2018-01-19 10:49:28
2018-01-19 10:49:36
2018-01-19 10:50:05
2018-01-19 10:50:07
2018-01-19 10:50:08
2018-01-19 10:55:30
2018-01-19 10:55:47
2018-01-19 10:57:02
2018-01-19 10:59:05
2018-01-19 11:01:42
2018-01-19 11:03:59
2018-01-19 11:04:02
2018-01-19 11:06:01
2018-01-19 11:09:56
2018-01-19 11:10:15
2018-01-19 11:12:52
2018-01-19 11:13:27
2018-01-19 11:15:59
2018-01-19 11:16:15
2018-01-19 11:17:03
2018-01-19 11:18:25
2018-01-19 11:23:10
2018-01-19 11:23:09
2018-01-19 11:24:24
2018-01-19 11:29:22
2018-01-19 11:29:38
2018-01-19 11:29:55
2018-01-19 11:31:34
2018-01-19 11:32:10
2018-01-19 11:32:14
2018-01-19 11:34:34
2018-01-19 11:35:30
2018-01-19 11:35:46
2018-01-19 11:37:47
2018-01-19 11:39:47
2018-01-19 11:41:52
2018-01-19 11:41:53
2018-01-19 11:41:57
2018-01-19 11:43:03
2018-01-19 11:43:07
2018-01-19 11:43:34
2018-01-19 11:43:46
2018-01-19 11:46:45
2018-01-19 11:47:06
2018-01-19 11:48:17
2018-01-19 11:53:08
2018-01-19 11:55:50
2018-01-19 12:02:21
2018-01-19 12:02:34
2018-01-19 12:04:02
2018-01-19 12:06:20
2018-01-19 12:07:53
2018-01-19 12:08:00
2018-01-19 12:08:45
2018-01-19 12:09:22
2018-01-19 12:11:33
2018-01-19 12:18:37
2018-01-19 12:19:02
2018-01-19 12:21:48
2018-01-19 12:23:55
2018-01-19 12:25:54
2018-01-19 12:28:50
2018-01-19 12:29:59
2018-01-19 12:31:22
2018-01-19 12:31:59
2018-01-19 12:34:53
2018-01-19 12:37:26
2018-01-19 12:38:57
2018-01-19 12:40:33
2018-01-19 12:42:32
2018-01-19 12:48:04
2018-01-19 12:48:42
2018-01-19 12:49:16
2018-01-19 12:51:30
2018-01-19 12:53:28
2018-01-19 12:53:30
2018-01-19 12:54:15
2018-01-19 12:55:41
2018-01-19 12:56:23
2018-01-19 12:56:50
2018-01-19 12:57:31
2018-01-19 12:57:54
2018-01-19 12:58:37
2018-01-19 12:58:50
2018-01-19 12:59:59
2018-01-19 13:01:31
2018-01-19 13:04:48
2018-01-19 13:05:39
2018-01-19 13:11:14
2018-01-19 13:11:37
2018-01-19 13:12:51
2018-01-19 13:13:55
2018-01-19 13:13:58
2018-01-19 13:14:15
2018-01-19 13:15:54
2018-01-19 13:16:27
2018-01-19 13:16:43
2018-01-19 13:17:06
2018-01-19 13:17:27
2018-01-19 13:17:55
2018-01-19 13:20:03
2018-01-19 13:20:53
2018-01-19 13:27:04
2018-01-19 13:27:21
2018-01-19 13:30:28
2018-01-19 13:31:21
2018-01-19 13:31:33
2018-01-19 13:32:42
2018-01-19 13:40:27
2018-01-19 13:37:57
2018-01-19 13:38:36
2018-01-19 13:39:08
2018-01-19 13:47:17
2018-01-19 13:47:59
2018-01-19 13:50:11
2018-01-19 13:51:01
2018-01-19 13:52:17
2018-01-19 13:53:03
2018-01-19 13:55:23
2018-01-19 14:04:27
2018-01-19 14:05:00
2018-01-19 14:08:09
2018-01-19 14:09:36
2018-01-19 14:10:21
2018-01-19 14:13:32
2018-01-19 14:13:50
2018-01-19 14:14:19
2018-01-19 14:14:42
2018-01-19 14:15:48
2018-01-19 14:23:09
2018-01-19 14:23:42
2018-01-19 14:24:45
2018-01-19 14:31:49
2018-01-19 14:32:36
2018-01-19 14:38:25
2018-01-19 14:39:26
2018-01-19 14:40:25
2018-01-19 14:42:43
2018-01-19 14:44:08
2018-01-19 14:44:46
2018-01-19 14:45:44
2018-01-19 14:46:13
2018-01-19 14:50:31
2018-01-19 14:51:05
2018-01-19 14:52:19
2018-01-19 14:53:46
2018-01-19 14:57:23
2018-01-19 14:59:27
2018-01-19 15:01:17
2018-01-19 15:01:26
2018-01-19 15:03:08
2018-01-19 15:05:19
2018-01-19 15:05:21
2018-01-19 15:08:06
2018-01-19 15:08:54
2018-01-19 15:09:02
2018-01-19 15:10:13
2018-01-19 15:12:07
2018-01-19 15:12:24
2018-01-19 15:13:00
2018-01-19 15:15:43
2018-01-19 15:19:00
2018-01-19 15:20:15
2018-01-19 15:20:52
2018-01-19 15:27:15
2018-01-19 15:28:13
2018-01-19 15:33:38
2018-01-19 15:38:45
2018-01-19 15:48:57
2018-01-19 15:52:05
2018-01-19 15:57:37
2018-01-19 15:58:17
2018-01-19 16:02:01
2018-01-19 16:02:06
2018-01-19 16:03:25
2018-01-19 16:04:18
2018-01-19 16:06:00
2018-01-19 16:08:26
2018-01-19 16:12:34
2018-01-19 16:19:36
2018-01-19 16:20:57
2018-01-19 16:22:18
2018-01-19 16:24:34
2018-01-19 16:25:51
2018-01-19 16:27:58
2018-01-19 16:30:26
2018-01-19 16:34:46
2018-01-19 16:36:41
2018-01-19 16:40:24
2018-01-19 16:42:58
2018-01-19 16:43:12
2018-01-19 16:44:26
2018-01-19 16:55:51
2018-01-19 17:00:25
2018-01-19 17:04:19
2018-01-19 17:06:04
2018-01-19 17:09:28
2018-01-19 17:10:56
2018-01-19 17:11:21
2018-01-19 17:12:51
2018-01-19 17:14:33
2018-01-19 17:25:04
2018-01-19 17:26:26
2018-01-19 17:27:57
2018-01-19 17:28:36
2018-01-19 17:29:47
2018-01-19 17:29:53
2018-01-19 17:30:29
2018-01-19 17:33:42
2018-01-19 17:36:40
2018-01-19 17:38:24
2018-01-19 17:38:53
2018-01-19 17:40:16
2018-01-19 17:46:11
2018-01-19 17:47:24
2018-01-19 17:47:47
2018-01-19 17:48:01
2018-01-19 17:52:18
2018-01-19 17:52:29
2018-01-19 17:57:39
2018-01-19 18:04:16
2018-01-19 18:08:44
2018-01-19 18:09:15
2018-01-19 18:10:18
2018-01-19 18:13:52
2018-01-19 18:25:00
2018-01-19 18:25:38
2018-01-19 18:27:07
2018-01-19 18:28:08
2018-01-19 18:29:00
2018-01-19 18:30:04
2018-01-19 18:31:00
2018-01-19 18:33:11
2018-01-19 18:34:47
2018-01-19 18:36:42
2018-01-19 18:38:20
2018-01-19 18:39:12
2018-01-19 18:41:26
2018-01-19 18:44:08
2018-01-19 18:45:06
2018-01-19 18:48:50
2018-01-19 18:49:26
2018-01-19 18:51:31
2018-01-19 18:55:45
2018-01-19 18:56:27
2018-01-19 18:57:40
2018-01-19 19:06:57
2018-01-19 19:13:04
2018-01-19 19:13:50
2018-01-19 19:16:59
2018-01-19 19:21:36
2018-01-19 19:24:18
2018-01-19 19:24:49
2018-01-19 19:25:18
2018-01-19 19:28:35
2018-01-19 19:29:01
2018-01-19 19:32:30
2018-01-19 19:35:04
2018-01-19 19:35:16
2018-01-19 19:35:42
2018-01-19 19:37:14
2018-01-19 19:37:18
2018-01-19 19:37:38
2018-01-19 19:41:02
2018-01-19 19:52:05
2018-01-19 19:54:30
2018-01-19 19:55:58
2018-01-19 19:55:58
2018-01-19 20:03:55
2018-01-19 20:16:22
2018-01-19 20:16:17
2018-01-19 20:19:08
2018-01-19 20:19:43
2018-01-19 20:20:29
2018-01-19 20:23:33
2018-01-19 20:28:18
2018-01-19 20:34:54
2018-01-19 20:37:20
2018-01-19 20:40:48
2018-01-19 20:46:33
2018-01-19 20:50:18
2018-01-19 20:54:37
2018-01-19 20:56:31
2018-01-19 20:57:15
2018-01-19 20:59:58
2018-01-19 21:00:14
2018-01-19 21:05:58
2018-01-19 21:08:31
2018-01-19 21:11:36
2018-01-19 21:17:13
2018-01-19 21:19:56
2018-01-19 21:21:03
2018-01-19 21:24:16
2018-01-19 21:32:40
2018-01-19 21:35:45
2018-01-19 21:36:54
2018-01-19 21:41:58
2018-01-19 21:52:00
2018-01-19 21:58:07
2018-01-19 22:01:58
2018-01-19 22:03:59
2018-01-19 22:04:49
2018-01-19 22:09:45
2018-01-19 22:15:48
2018-01-19 22:18:09
2018-01-19 22:21:17
2018-01-19 22:25:34
2018-01-19 22:34:32
2018-01-19 22:42:10
2018-01-19 22:43:33
2018-01-19 22:50:53
2018-01-19 22:51:55
2018-01-19 22:53:09
2018-01-19 22:58:14
2018-01-19 22:59:44
2018-01-19 23:14:50
2018-01-19 23:15:04
2018-01-19 23:20:27
2018-01-19 23:24:13
2018-01-19 23:24:34
2018-01-19 23:25:07
2018-01-19 23:26:33
2018-01-19 23:39:53
2018-01-19 23:41:37
2018-01-19 23:42:43
2018-01-19 23:48:53
2018-01-19 23:55:11
2018-01-20 00:11:49
2018-01-20 00:24:10
2018-01-20 00:34:06
2018-01-20 00:46:55
2018-01-20 00:53:43
2018-01-20 00:56:16
2018-01-20 00:57:22
2018-01-20 01:15:30
2018-01-20 01:18:04
2018-01-20 01:20:19
2018-01-20 01:20:11
2018-01-20 01:29:39
2018-01-20 01:42:42
2018-01-20 01:51:27
2018-01-20 01:56:06
2018-01-20 02:11:49
2018-01-20 02:22:40
2018-01-20 02:31:49
2018-01-20 02:40:28
2018-01-20 03:13:25
2018-01-20 03:32:25
2018-01-20 03:57:18
2018-01-20 03:58:45
2018-01-20 04:00:54
2018-01-20 04:04:03
2018-01-20 04:08:54
2018-01-20 04:09:00
2018-01-20 04:09:55
2018-01-20 04:10:34
2018-01-20 04:21:29
2018-01-20 04:23:35
2018-01-20 04:25:15
2018-01-20 04:25:31
2018-01-20 04:29:56
2018-01-20 04:43:10
2018-01-20 04:49:13
2018-01-20 05:01:14
2018-01-20 05:12:05
2018-01-20 05:22:38
2018-01-20 05:44:05
2018-01-20 05:45:19
2018-01-20 05:48:19
2018-01-20 06:17:19
2018-01-20 05:51:00
2018-01-20 05:51:06
2018-01-20 05:53:31
2018-01-20 06:02:03
2018-01-20 06:10:02
2018-01-20 06:13:41
2018-01-20 06:24:37
2018-01-20 06:28:17
2018-01-20 06:28:33
2018-01-20 06:30:57
2018-01-20 06:33:19
2018-01-20 06:38:44
2018-01-20 06:46:02
2018-01-20 06:51:18
2018-01-20 06:53:28
2018-01-20 06:55:28
2018-01-20 06:56:33
2018-01-20 07:15:16
2018-01-20 07:18:44
2018-01-20 07:24:37
2018-01-20 07:24:39
2018-01-20 07:30:27
2018-01-20 07:32:36
2018-01-20 07:36:22
2018-01-20 07:41:04
2018-01-20 07:46:44
2018-01-20 07:52:45
2018-01-20 07:53:26
2018-01-20 07:54:22
2018-01-20 07:58:10
2018-01-20 07:59:14
2018-01-20 08:06:50
2018-01-20 08:14:44
2018-01-20 08:15:05
2018-01-20 08:21:23
2018-01-20 08:30:18
2018-01-20 08:31:00
2018-01-20 08:35:25
2018-01-20 08:45:13
2018-01-20 08:47:52
2018-01-20 08:49:02
2018-01-20 08:50:03
2018-01-20 08:54:27
2018-01-20 08:57:43
2018-01-20 09:03:50
2018-01-20 09:04:46
2018-01-20 09:06:06
2018-01-20 09:06:39
2018-01-20 09:11:00
2018-01-20 09:14:01
2018-01-20 09:14:01
2018-01-20 09:34:34
2018-01-20 09:42:03
2018-01-20 09:43:58
2018-01-20 09:48:23
2018-01-20 09:52:10
2018-01-20 09:55:51
2018-01-20 09:55:59
2018-01-20 10:01:23
2018-01-20 10:01:39
2018-01-20 10:02:58
2018-01-20 10:09:14
2018-01-20 10:23:30
2018-01-20 10:37:53
2018-01-20 10:41:54
2018-01-20 10:44:49
2018-01-20 10:47:25
2018-01-20 11:02:25
2018-01-20 11:03:46
2018-01-20 11:04:12
2018-01-20 11:09:52
2018-01-20 11:15:59
2018-01-20 11:18:09
2018-01-20 11:29:47
2018-01-20 11:29:55
2018-01-20 11:31:33
2018-01-20 11:34:43
2018-01-20 11:42:31
2018-01-20 11:46:23
2018-01-20 11:47:00
2018-01-20 11:58:25
2018-01-20 12:06:19
2018-01-20 12:20:55
2018-01-20 12:31:35
2018-01-20 12:42:17
2018-01-20 12:43:43
2018-01-20 12:49:03
2018-01-20 12:49:16
2018-01-20 13:07:18
2018-01-20 13:08:45
2018-01-20 13:10:04
2018-01-20 13:13:49
2018-01-20 13:16:47
2018-01-20 13:17:26
2018-01-20 13:20:28
2018-01-20 13:21:42
2018-01-20 13:32:57
2018-01-20 13:50:55
2018-01-20 13:52:40
2018-01-20 13:55:18
2018-01-20 13:56:29
2018-01-20 14:11:48
2018-01-20 14:21:56
2018-01-20 14:28:17
2018-01-21 05:41:08
2018-01-20 14:50:31
2018-01-20 14:50:55
2018-01-20 14:53:32
2018-01-20 15:07:25
2018-01-20 15:10:15
2018-01-20 15:10:23
2018-01-20 15:12:50
2018-01-20 15:16:16
2018-01-20 15:22:48
2018-01-20 15:39:00
2018-01-20 15:42:22
2018-01-20 15:43:10
2018-01-20 15:46:40
2018-01-20 15:57:05
2018-01-20 16:01:38
2018-01-20 16:03:23
2018-01-20 16:12:11
2018-01-20 16:25:13
2018-01-20 16:30:57
2018-01-20 16:31:07
2018-01-20 16:33:52
2018-01-20 16:36:48
2018-01-20 16:41:37
2018-01-20 16:59:13
2018-01-20 17:13:28
2018-01-20 17:19:49
2018-01-20 17:30:04
2018-01-20 17:30:42
2018-01-20 17:31:04
2018-01-20 17:34:47
2018-01-20 17:35:27
2018-01-20 17:38:50
2018-01-20 17:43:32
2018-01-20 17:47:09
2018-01-20 17:58:13
2018-01-20 18:22:08
2018-01-20 18:35:06
2018-01-20 18:36:17
2018-01-20 18:36:39
2018-01-20 18:48:08
2018-01-20 18:48:15
2018-01-20 18:49:01
2018-01-20 18:55:27
2018-01-20 19:09:06
2018-01-20 19:20:40
2018-01-20 19:36:03
2018-01-20 19:50:23
2018-01-20 19:55:27
2018-01-20 20:11:44
2018-01-20 20:19:58
2018-01-20 20:40:41
2018-01-20 20:40:51
2018-01-20 20:44:08
2018-01-20 20:49:21
2018-01-20 20:54:44
2018-01-20 21:12:42
2018-01-20 21:31:56
2018-01-20 21:34:49
2018-01-20 21:37:45
2018-01-20 21:50:52
2018-01-20 21:59:32
2018-01-20 22:03:27
2018-01-20 22:06:17
2018-01-20 22:19:43
2018-01-20 22:27:46
2018-01-20 22:33:25
2018-01-20 22:36:01
2018-01-20 22:57:14
2018-01-20 23:14:29
2018-01-20 23:19:34
2018-01-20 23:33:30
2018-01-20 23:33:59
2018-01-20 23:38:14
2018-01-21 00:04:34
2018-01-21 00:06:27
2018-01-21 00:17:25
2018-01-21 00:21:23
2018-01-21 00:56:16
2018-01-21 01:27:00
2018-01-21 01:31:32
2018-01-21 01:34:41
2018-01-21 01:49:57
2018-01-21 01:51:57
2018-01-21 01:55:06
2018-01-21 02:18:59
2018-01-21 02:20:09
2018-01-21 02:22:42
2018-01-21 02:26:55
2018-01-21 02:36:39
2018-01-21 02:36:48
2018-01-21 02:40:46
2018-01-21 02:44:59
2018-01-21 02:47:10
2018-01-21 02:54:39
2018-01-21 03:07:25
2018-01-21 03:16:13
2018-01-21 03:18:34
2018-01-21 03:33:15
2018-01-21 03:46:33
2018-01-21 03:47:43
2018-01-21 04:04:37
2018-01-21 04:14:22
2018-01-21 04:23:45
2018-01-21 04:42:54
2018-01-21 05:25:54
2018-01-21 05:42:01
2018-01-21 05:58:47
2018-01-21 06:00:35
2018-01-21 06:04:22
2018-01-21 06:17:10
2018-01-21 06:17:29
2018-01-21 06:20:14
2018-01-21 06:21:20
2018-01-21 06:28:05
2018-01-21 06:30:43
2018-01-21 06:36:14
2018-01-21 06:40:38
2018-01-21 06:46:03
2018-01-21 06:47:21
2018-01-21 06:48:32
2018-01-21 06:49:54
2018-01-21 06:53:01
2018-01-21 06:53:09
2018-01-21 07:03:35
2018-01-21 07:02:09
2018-01-21 07:05:44
2018-01-21 07:09:39
2018-01-21 07:19:26
2018-01-21 07:20:07
2018-01-21 07:25:02
2018-01-21 07:29:36
2018-01-21 07:39:08
2018-01-21 07:49:40
2018-01-21 07:51:19
2018-01-21 08:09:07
2018-01-21 08:11:22
2018-01-21 08:13:43
2018-01-21 08:14:48
2018-01-21 08:24:59
2018-01-21 08:26:09
2018-01-21 08:31:35
2018-01-21 08:33:55
2018-01-21 08:34:14
2018-01-21 08:38:23
2018-01-21 08:43:47
2018-01-21 08:59:12
2018-01-21 09:01:17
2018-01-21 09:09:02
2018-01-21 09:15:34
2018-01-21 09:16:55
2018-01-21 09:19:27
2018-01-21 09:23:48
2018-01-21 09:28:02
2018-01-21 09:41:50
2018-01-21 09:47:36
2018-01-21 09:47:48
2018-01-21 09:49:52
2018-01-21 09:59:03
2018-01-21 10:01:36
2018-01-21 10:02:30
2018-01-21 10:02:58
2018-01-21 10:03:54
2018-01-21 10:05:49
2018-01-21 10:06:37
2018-01-21 10:06:41
2018-01-21 10:07:54
2018-01-21 10:10:58
2018-01-21 10:13:45
2018-01-21 10:17:44
2018-01-21 10:18:20
2018-01-21 10:19:48
2018-01-21 10:19:58
2018-01-21 10:20:10
2018-01-21 10:25:55
2018-01-21 10:28:54
2018-01-21 10:29:43
2018-01-21 10:29:51
2018-01-21 10:32:59
2018-01-21 10:34:15
2018-01-21 10:34:17
2018-01-21 10:34:44
2018-01-21 10:35:08
2018-01-21 10:36:26
2018-01-21 10:36:52
2018-01-21 10:39:16
2018-01-21 10:44:19
2018-01-21 10:45:06
2018-01-21 10:45:54
2018-01-21 10:47:03
2018-01-21 10:51:30
2018-01-21 10:56:16
2018-01-21 10:58:57
2018-01-21 11:00:18
2018-01-21 11:00:25
2018-01-21 11:06:15
2018-01-21 11:08:57
2018-01-21 11:09:06
2018-01-21 11:15:15
2018-01-21 11:18:25
2018-01-21 11:21:05
2018-01-21 11:21:19
2018-01-21 11:21:27
2018-01-21 11:23:06
2018-01-21 11:30:19
2018-01-21 11:33:03
2018-01-21 11:34:40
2018-01-21 11:36:10
2018-01-21 11:40:10
2018-01-21 11:42:43
2018-01-21 11:44:59
2018-01-21 11:46:17
2018-01-21 11:46:56
2018-01-21 11:51:32
2018-01-21 11:55:28
2018-01-21 11:55:59
2018-01-21 11:56:11
2018-01-21 11:56:22
2018-01-21 11:56:37
2018-01-21 11:57:52
2018-01-21 11:58:20
2018-01-21 11:58:20
2018-01-21 12:03:22
2018-01-21 12:04:19
2018-01-21 12:06:31
2018-01-21 12:08:59
2018-01-21 12:12:00
2018-01-21 12:14:39
2018-01-21 12:16:43
2018-01-21 12:18:04
2018-01-21 12:18:19
2018-01-21 12:23:05
2018-01-21 12:23:52
2018-01-21 12:30:51
2018-01-21 12:31:10
2018-01-21 12:31:35
2018-01-21 12:32:25
2018-01-21 12:34:43
2018-01-21 12:37:41
2018-01-21 12:37:55
2018-01-21 12:40:53
2018-01-21 12:41:23
2018-01-21 12:44:24
2018-01-21 12:47:17
2018-01-21 12:52:12
2018-01-21 12:53:29
2018-01-21 12:59:48
2018-01-21 12:56:11
2018-01-21 12:58:40
2018-01-21 13:01:26
2018-01-21 13:05:13
2018-01-21 13:06:33
2018-01-21 13:07:57
2018-01-21 13:08:01
2018-01-21 13:09:06
2018-01-21 13:14:48
2018-01-21 13:16:21
2018-01-21 13:18:32
2018-01-21 13:25:38
2018-01-21 13:30:56
2018-01-21 13:31:39
2018-01-21 13:32:00
2018-01-21 13:33:42
2018-01-21 13:39:09
2018-01-21 13:41:11
2018-01-21 13:43:26
2018-01-21 13:47:06
2018-01-21 13:47:21
2018-01-21 13:48:01
2018-01-21 13:50:37
2018-01-21 13:52:49
2018-01-21 13:52:56
2018-01-21 13:55:17
2018-01-21 13:58:47
2018-01-21 14:06:31
2018-01-21 14:10:15
2018-01-21 14:10:55
2018-01-21 14:11:31
2018-01-21 14:14:51
2018-01-21 14:16:31
2018-01-21 14:24:07
2018-01-21 14:23:46
2018-01-21 14:24:36
2018-01-21 14:27:35
2018-01-21 14:36:17
2018-01-21 14:38:17
2018-01-21 14:38:19
2018-01-21 14:42:37
2018-01-21 14:47:06
2018-01-21 14:48:09
2018-01-21 14:50:05
2018-01-21 14:53:59
2018-01-21 14:57:05
2018-01-21 14:58:54
2018-01-21 15:20:15
2018-01-21 15:21:05
2018-01-21 15:25:05
2018-01-21 15:26:59
2018-01-21 15:27:34
2018-01-21 15:28:08
2018-01-21 15:31:52
2018-01-21 15:36:02
2018-01-21 15:37:15
2018-01-21 15:47:04
2018-01-21 15:52:42
2018-01-21 15:56:39
2018-01-21 15:58:54
2018-01-21 15:59:49
2018-01-21 16:02:19
2018-01-21 16:03:57
2018-01-21 16:11:29
2018-01-21 16:14:18
2018-01-21 16:14:31
2018-01-21 16:16:20
2018-01-21 16:19:04
2018-01-21 16:20:43
2018-01-21 16:21:26
2018-01-21 16:21:42
2018-01-21 16:24:21
2018-01-21 16:25:32
2018-01-21 16:27:04
2018-01-21 16:28:21
2018-01-21 16:31:02
2018-01-21 16:32:08
2018-01-21 16:35:07
2018-01-21 16:39:30
2018-01-21 16:39:41
2018-01-21 16:49:59
2018-01-21 16:49:53
2018-01-21 16:50:20
2018-01-21 16:50:52
2018-01-21 16:53:15
2018-01-21 16:54:42
2018-01-21 17:00:31
2018-01-21 17:01:09
2018-01-21 17:02:10
2018-01-21 17:05:02
2018-01-21 17:06:18
2018-01-21 17:10:26
2018-01-21 17:13:26
2018-01-21 17:15:07
2018-01-21 17:20:19
2018-01-21 17:29:13
2018-01-21 17:28:18
2018-01-21 17:29:42
2018-01-21 17:38:20
2018-01-21 17:43:59
2018-01-21 17:51:13
2018-01-21 17:51:16
2018-01-21 17:53:19
2018-01-21 17:56:22
2018-01-21 17:57:27
2018-01-21 17:58:20
2018-01-21 18:02:09
2018-01-21 18:03:29
2018-01-21 18:06:35
2018-01-21 18:08:27
2018-01-21 18:20:49
2018-01-21 18:21:55
2018-01-21 18:23:04
2018-01-21 18:32:58
2018-01-21 18:33:00
2018-01-21 18:37:51
2018-01-21 18:39:14
2018-01-21 18:44:12
2018-01-21 18:49:22
2018-01-21 18:54:15
2018-01-21 19:00:35
2018-01-21 19:06:50
2018-01-21 19:08:38
2018-01-21 19:16:24
2018-01-21 19:27:34
2018-01-21 19:27:40
2018-01-21 19:28:08
2018-01-21 19:32:22
2018-01-21 19:33:07
2018-01-21 19:33:39
2018-01-21 19:34:34
2018-01-21 19:37:25
2018-01-21 19:45:04
2018-01-21 19:46:44
2018-01-21 19:53:55
2018-01-21 20:06:45
2018-01-21 20:07:00
2018-01-21 20:08:16
2018-01-21 20:12:50
2018-01-21 20:13:41
2018-01-21 20:19:39
2018-01-21 20:28:03
2018-01-21 20:29:29
2018-01-21 20:35:22
2018-01-21 20:45:59
2018-01-21 20:51:55
2018-01-21 20:52:15
2018-01-21 20:58:27
2018-01-21 21:02:23
2018-01-21 21:02:50
2018-01-21 21:03:05
2018-01-21 21:05:14
2018-01-21 21:06:05
2018-01-21 21:12:13
2018-01-21 21:13:08
2018-01-21 21:13:09
2018-01-21 21:18:33
2018-01-21 21:27:12
2018-01-21 21:27:34
2018-01-21 21:42:19
2018-01-21 21:45:04
2018-01-21 21:47:35
2018-01-21 21:51:05
2018-01-21 22:01:40
2018-01-21 22:12:09
2018-01-21 22:12:58
2018-01-21 22:17:35
2018-01-21 22:20:05
2018-01-21 22:32:24
2018-01-21 22:38:00
2018-01-21 22:46:52
2018-01-21 22:48:31
2018-01-21 22:48:39
2018-01-21 22:55:13
2018-01-21 23:10:32
2018-01-21 23:19:12
2018-01-21 23:23:46
2018-01-21 23:26:44
2018-01-21 23:27:26
2018-01-21 23:29:01
2018-01-21 23:31:19
2018-01-22 00:04:12
2018-01-22 00:19:50
2018-03-28 12:17:24
2018-01-22 00:34:38
2018-01-22 00:39:52
2018-01-22 00:47:38
2018-01-22 00:55:12
2018-01-22 01:03:57
2018-01-22 01:17:04
2018-01-22 01:24:41
2018-01-22 01:28:40
2018-01-22 01:32:31
2018-01-22 01:33:03
2018-01-22 02:00:48
2018-01-22 02:26:21
2018-01-22 02:27:31
2018-01-22 02:28:55
2018-01-22 02:32:28
2018-01-22 02:47:54
2018-01-22 03:00:02
2018-01-22 03:01:53
2018-01-22 03:08:13
2018-01-22 03:14:38
2018-01-22 03:22:06
2018-01-22 03:23:42
2018-01-22 03:25:15
2018-01-22 03:30:50
2018-01-22 03:32:47
2018-01-22 03:35:38
2018-01-22 03:39:07
2018-01-22 03:40:18
2018-01-22 03:48:48
2018-01-22 03:50:27
2018-01-22 03:54:51
2018-01-22 04:05:15
2018-01-22 04:05:47
2018-01-22 04:11:01
2018-01-22 04:18:20
2018-01-22 04:22:55
2018-01-22 04:33:16
2018-01-22 04:33:30
2018-01-22 04:37:15
2018-01-22 04:43:31
2018-01-22 04:48:52
2018-01-22 04:52:00
2018-01-22 04:54:07
2018-01-22 04:56:06
2018-01-22 04:56:41
2018-01-22 05:05:01
2018-01-22 05:06:14
2018-01-22 05:07:05
2018-01-22 05:10:34
2018-01-22 05:18:02
2018-01-22 05:18:14
2018-01-22 05:21:10
2018-01-22 05:22:18
2018-01-22 05:28:53
2018-01-22 05:30:57
2018-01-22 05:33:47
2018-01-22 05:34:20
2018-01-22 05:35:56
2018-01-22 05:44:55
2018-01-22 05:54:30
2018-01-22 06:05:41
2018-01-22 06:07:45
2018-01-22 06:08:40
2018-01-22 06:11:13
2018-01-22 06:15:38
2018-01-22 06:17:22
2018-01-22 06:24:12
2018-01-22 06:25:13
2018-01-22 06:25:35
2018-01-22 06:30:06
2018-01-22 06:37:26
2018-01-22 06:38:13
2018-01-22 06:42:22
2018-01-22 06:47:34
2018-01-22 06:52:48
2018-01-22 06:58:02
2018-01-22 06:59:51
2018-01-22 07:06:14
2018-01-22 07:22:41
2018-01-22 07:23:23
2018-01-22 07:26:27
2018-01-22 07:32:27
2018-01-22 07:33:23
2018-01-22 07:35:38
2018-01-22 07:36:30
2018-01-22 07:37:00
2018-01-22 07:37:02
2018-01-22 07:37:59
2018-01-22 07:40:11
2018-01-22 07:46:27
2018-01-22 07:51:19
2018-01-22 07:54:11
2018-01-22 07:54:34
2018-01-22 07:58:38
2018-01-22 08:06:19
2018-01-22 08:20:04
2018-01-22 08:11:51
2018-01-22 08:15:56
2018-01-22 08:17:25
2018-01-22 08:20:15
2018-01-22 08:22:32
2018-01-22 08:25:30
2018-01-22 08:26:54
2018-01-22 08:31:21
2018-01-22 08:35:41
2018-01-22 08:41:02
2018-01-22 08:42:29
2018-01-22 08:42:53
2018-01-22 08:44:40
2018-01-22 08:46:07
2018-01-22 08:47:58
2018-01-22 08:49:42
2018-01-22 08:51:17
2018-01-22 08:53:23
2018-01-22 08:55:00
2018-01-22 08:55:56
2018-01-22 08:57:37
2018-01-22 09:00:21
2018-01-22 09:03:29
2018-01-22 09:08:44
2018-01-22 09:10:51
2018-01-22 09:12:57
2018-01-22 09:14:21
2018-01-22 09:19:52
2018-01-22 09:22:57
2018-01-22 09:25:09
2018-01-22 09:25:12
2018-01-22 09:31:31
2018-01-22 09:35:41
2018-01-22 09:37:11
2018-01-22 09:37:44
2018-01-22 09:44:20
2018-01-22 09:51:49
2018-01-22 09:52:16
2018-01-22 09:55:07
2018-01-22 10:02:59
2018-01-22 10:03:18
2018-01-22 10:05:56
2018-01-22 10:07:44
2018-01-22 10:15:44
2018-01-22 10:16:51
2018-01-22 10:17:03
2018-01-22 10:19:45
2018-01-22 10:21:17
2018-01-22 10:21:37
2018-01-22 10:26:28
2018-01-22 10:26:42
2018-01-22 10:29:06
2018-01-22 10:29:25
2018-01-22 10:31:45
2018-01-22 10:33:34
2018-01-22 10:41:04
2018-01-22 10:51:41
2018-01-22 10:52:41
2018-01-22 10:56:22
2018-01-22 10:59:23
2018-01-22 11:10:17
2018-01-22 11:16:04
2018-01-22 11:21:41
2018-01-22 11:23:29
2018-01-22 11:24:32
2018-01-22 11:24:34
2018-01-22 11:30:00
2018-01-22 11:32:19
2018-01-22 11:33:19
2018-01-22 11:34:13
2018-01-22 11:35:14
2018-01-22 11:43:53
2018-01-22 11:45:46
2018-01-22 11:45:57
2018-01-22 11:49:31
2018-01-22 11:51:57
2018-01-22 11:56:05
2018-01-22 12:00:29
2018-01-22 12:08:30
2018-01-22 12:10:59
2018-01-22 12:12:23
2018-01-22 12:16:18
2018-01-22 12:18:51
2018-01-22 12:24:00
2018-01-22 12:25:08
2018-01-22 12:33:17
2018-01-22 12:33:31
2018-01-22 12:37:30
2018-01-22 12:39:42
2018-01-22 12:44:18
2018-01-22 12:46:05
2018-01-22 12:51:09
2018-01-22 12:53:08
2018-01-22 12:56:01
2018-01-22 12:59:57
2018-01-22 13:04:33
2018-01-22 13:09:04
2018-01-22 13:13:55
2018-01-22 13:20:29
2018-01-22 13:21:09
2018-01-22 13:21:15
2018-01-22 13:22:28
2018-01-22 13:26:33
2018-01-22 13:28:52
2018-01-22 13:40:59
2018-01-22 13:50:22
2018-01-22 14:01:43
2018-01-22 14:09:27
2018-01-22 14:10:27
2018-01-22 14:17:15
2018-01-22 14:19:06
2018-01-22 14:23:01
2018-01-22 14:31:02
2018-01-22 14:43:52
2018-01-22 14:45:32
2018-01-22 14:49:23
2018-01-22 14:53:43
2018-01-22 15:02:06
2018-01-22 15:08:48
2018-01-22 15:15:26
2018-01-22 15:18:05
2018-01-22 15:20:51
2018-01-22 15:20:38
2018-01-22 15:24:41
2018-01-22 15:26:34
2018-01-22 15:31:42
2018-01-22 15:52:53
2018-01-22 15:35:46
2018-01-22 15:43:55
2018-01-22 15:45:42
2018-01-22 15:46:31
2018-01-22 15:54:04
2018-01-22 15:57:03
2018-01-22 15:56:57
2018-01-22 16:03:42
2018-01-22 16:05:56
2018-01-22 16:07:03
2018-01-22 16:14:49
2018-01-22 16:14:50
2018-01-22 16:19:50
2018-01-22 16:22:41
2018-01-22 16:26:59
2018-01-22 16:40:04
2018-01-22 16:42:26
2018-01-22 16:46:28
2018-01-22 16:48:14
2018-01-22 16:55:13
2018-01-22 17:02:00
2018-01-22 17:02:06
2018-01-22 17:05:06
2018-01-22 17:16:59
2018-01-22 17:27:40
2018-01-22 17:43:38
2018-01-22 17:44:09
2018-01-22 17:47:46
2018-01-22 17:52:28
2018-01-22 17:57:49
2018-01-22 18:08:49
2018-01-22 18:11:16
2018-01-22 18:11:36
2018-01-22 18:14:16
2018-01-22 18:20:47
2018-01-22 18:48:02
2018-01-22 19:00:43
2018-01-22 19:05:14
2018-01-22 19:05:50
2018-01-22 19:08:17
2018-01-22 19:09:35
2018-01-22 19:09:40
2018-01-22 19:11:40
2018-01-22 19:14:17
2018-01-22 19:17:53
2018-01-22 19:54:29
2018-01-22 19:57:01
2018-01-22 20:00:54
2018-01-22 20:06:13
2018-01-22 20:19:18
2018-01-22 20:43:51
2018-01-22 20:49:47
2018-01-22 21:07:47
2018-01-22 21:18:30
2018-01-22 21:27:31
2018-01-22 21:30:12
2018-01-22 21:32:08
2018-01-22 22:04:10
2018-01-22 22:09:11
2018-01-22 22:13:48
2018-01-22 22:30:55
2018-01-22 22:38:49
2018-01-22 22:47:58
2018-01-22 22:48:41
2018-01-22 23:46:46
2018-01-22 23:50:28
2018-01-23 00:34:51
2018-01-23 00:50:42
2018-01-23 01:02:37
2018-01-23 01:05:50
2018-01-23 01:17:47
2018-01-23 01:25:54
2018-01-23 01:35:16
2018-01-23 01:38:11
2018-01-23 02:01:54
2018-01-23 02:07:29
2018-01-23 02:24:12
2018-01-23 02:28:34
2018-01-23 03:05:19
2018-01-23 03:18:04
2018-01-23 03:21:23
2018-01-23 04:13:34
2018-01-23 04:34:02
2018-01-23 05:01:02
2018-01-23 05:21:54
2018-01-23 05:23:16
2018-01-23 05:29:28
2018-01-23 05:32:38
2018-01-23 05:53:23
2018-01-23 06:00:08
2018-01-23 06:13:52
2018-01-23 06:17:41
2018-01-23 06:27:31
2018-01-23 06:28:01
2018-01-23 06:34:08
2018-01-23 06:37:05
2018-01-23 06:41:19
2018-01-23 06:56:28
2018-01-23 06:57:13
2018-01-23 06:58:47
2018-01-23 07:01:04
2018-01-23 07:04:46
2018-01-23 07:07:04
2018-01-23 07:15:45
2018-01-23 07:24:39
2018-01-23 07:43:17
2018-01-23 07:45:06
2018-01-23 07:50:42
2018-01-23 07:58:30
2018-01-23 08:00:43
2018-01-23 08:00:56
2018-01-23 08:01:35
2018-01-23 08:02:08
2018-01-23 08:07:56
2018-01-23 08:19:30
2018-01-23 08:19:49
2018-01-23 08:42:24
2018-01-23 08:44:33
2018-01-23 08:50:56
2018-01-23 08:58:22
2018-01-23 09:00:42
2018-01-23 09:05:57
2018-01-23 09:09:23
2018-01-23 09:34:28
2018-01-23 09:35:54
2018-01-23 09:43:42
2018-01-23 09:45:02
2018-01-23 09:51:59
2018-01-23 10:01:02
2018-01-23 10:08:45
2018-01-23 10:09:06
2018-01-23 10:12:10
2018-01-23 10:15:07
2018-01-23 10:24:08
2018-01-23 10:25:59
2018-01-23 10:26:35
2018-01-23 10:26:38
2018-01-23 10:28:24
2018-01-23 10:39:00
2018-01-23 10:55:56
2018-01-23 11:09:03
2018-01-23 11:13:08
2018-01-23 11:14:49
2018-01-23 11:18:28
2018-01-23 11:19:56
2018-01-23 11:36:02
2018-01-23 11:38:02
2018-01-23 11:39:06
2018-01-23 11:47:14
2018-01-23 11:55:49
2018-01-23 11:59:02
2018-01-23 12:01:57
2018-01-23 12:05:55
2018-01-23 12:06:12
2018-01-23 12:07:12
2018-01-23 12:09:12
2018-01-23 12:11:36
2018-01-23 12:19:43
2018-01-23 12:27:48
2018-01-23 12:30:57
2018-01-23 12:39:27
2018-01-23 12:53:03
2018-01-23 12:54:42
2018-01-23 13:06:59
2018-01-23 13:31:46
2018-01-23 13:32:08
2018-01-23 13:34:09
2018-01-23 13:36:46
2018-01-23 13:38:11
2018-01-23 13:50:26
2018-01-23 14:01:04
2018-01-23 14:16:06
2018-01-23 14:29:39
2018-01-23 14:36:04
2018-01-23 14:59:05
2018-01-23 14:59:21
2018-01-23 15:03:52
2018-01-23 15:06:50
2018-01-23 15:09:52
2018-01-23 15:22:37
2018-01-23 15:25:41
2018-01-23 15:35:13
2018-01-23 15:54:22
2018-01-23 16:13:23
2018-01-23 16:15:39
2018-01-23 16:16:57
2018-01-23 16:41:49
2018-01-23 17:11:17
2018-01-23 17:12:23
2018-01-23 17:25:50
2018-01-23 17:39:48
2018-01-23 17:54:45
2018-01-23 18:01:12
2018-01-23 18:02:06
2018-01-23 18:27:17
2018-01-23 18:47:49
2018-01-23 18:54:51
2018-01-23 18:56:28
2018-01-23 18:58:21
2018-01-23 19:05:44
2018-01-23 19:57:30
2018-01-23 20:18:49
2018-01-23 20:21:13
2018-01-23 20:32:07
2018-01-23 21:05:50
2018-01-23 21:08:09
2018-01-23 21:17:16
2018-01-23 21:20:09
2018-01-23 21:44:27
2018-01-23 21:55:56
2018-01-23 22:02:30
2018-01-23 22:43:28
2018-01-23 23:24:43
2018-01-24 00:07:57
[truncated: 5,686 more rows]

## Sheet: Fig2 current position
Current Position	Count
Professor	2000
Research Scientist	1139
Postdoc	1121
Student	1027
Industry/Private Sector	362
Gov't Worker	262
Non-profit Worker	216
Freelance/Independent Scientist	204
Educator	157
Clinician	154
Total	6642
		*some values excluded if they did not fit into one of the above categories

## Sheet: Fig3 countries
Row Labels	Count of Country
United States	3872
United Kingdom	696
Australia	405
Canada	342
South Africa	215
Brazil	209
Nigeria	142
Germany	136
India	130
Spain	127
Mexico	86
Netherlands	85
France	81
Switzerland	65
New Zealand	61
Turkey	57
Sweden	56
Argentina	54
Kenya	46
Ireland	42
Portugal	38
Colombia	31
Austria	31
Italy	31
Sudan	26
Chile	26
Norway	24
Belgium	24
Finland	23
Egypt	23
Pakistan	22
Ghana	21
Tanzania	21
Ecuador	18
Costa Rica	18
Singapore	18
Bangladesh	16
Denmark	15
Peru	15
Malaysia	13
Philippines	13
Saudi Arabia	11
Iceland	10
Qatar	10
Cameroon	10
Malawi	10
Greece	9
Japan	9
Zambia	8
Uruguay	8
Indonesia	8
Panama	8
Uganda	7
Ethiopia	7
Tunisia	7
Morocco	6
Russia	6
Benin	6
Yemen	6
Madagascar	6
Hong Kong	6
Jordan	6
Nepal	5
Israel	5
Czechia	5
Zimbabwe	5
Sri Lanka	4
United Arab Emirates	4
Thailand	4
Angola	4
Venezuela	4
Poland	4
Rwanda	4
China	3
Guatemala	3
Bolivia	3
Mongolia	3
Burma	3
Gabon	3
Bulgaria	3
Malta	2
Iraq	2
Mauritius	2
Namibia	2
Cyprus	2
Palestinian Territories	2
Cambodia	2
Jamaica	2
Slovenia	2
Trinidad and Tobago	2
South Korea	2
Nicaragua	2
Luxembourg	2
Korea, South	2
Honduras	2
Dominican Republic	2
Botswana	2
Fiji	2
Croatia	2
Lebanon	2
Algeria	2
Vietnam	2
Cuba	2
Senegal	2
Serbia	2
Kazakhstan	1
Sierra Leone	1
Mozambique	1
Belize	1
Romania	1
Moldova	1
Ukraine	1
Curacao	1
Haiti	1
El Salvador	1
Slovakia	1
Macedonia	1
Congo, Democratic Republic of the	1
Belarus	1
Oman	1
Hungary	1
Georgia	1
Taiwan	1
Latvia	1
Tajikistan	1
Uzbekistan	1
Cote d'Ivoire	1
Iran	1
Bahrain	1
Paraguay	1
The Gambia	1
Liberia	1
Lithuania	1
(blank)
Grand Total	7685

## Sheet: Fig4 disciplines
Row Labels	Count of Discipline (can select up to three)
Biological Sciences	791
Biochemistry	368
Agriculture	334
Conservation	320
Ecology	285
Animal Behavior	272
Neuroscience	267
Earth Science	202
Computer Science	199
Chemistry	179
Aquatic and Fishery Sciences	178
Psychology	175
Cancer Science	167
Anatomy and Physiology	166
Data Science	165
Medicine	153
Climate Science	151
Environmental Sciences	150
Genetics	144
Astronomy	140
Epidemiology	138
Biogeochemistry	136
Biomedical Engineering	135
Infectious Diseases	125
Analytical Chemistry	124
Anthropology	123
Physics	109
Botany	100
Atmospheric Science	97
Evolution	95
Behavioral Ecology	94
Clinical Psychology	91
Mathematics	86
Disease	83
Materials Science	80
Chemical Engineering	79
Civil Engineering	73
Computation	71
Microbiology	70
Geology	70
Social Sciences	66
Public Health	63
Environmental Health	53
Electrical Engineering	51
Linguistics	49
Astrophysics	45
Archaeology	39
Mechanical Engineering	35
Science Education	34
Molecular Biology	33
Geosciences	33
Marine Sciences	32
Geochemistry	29
Entomology	29
Nanotechnology	27
Geography	27
Nursing	22
Political Sciences	21
STEM education	18
Forensic Science	14
Paleo Sciences	14
Forestry	12
Pharmacology	12
Oceanography	12
Natural Resources	11
Planetary Sciences	11
Plant Sciences	10
Physical Chemistry	10
Wildlife Science	8
Technology	7
Mammology	7
Women's Health	7
Sociology	6
Statistics	6
Science Policy	5
Veterinary Medicine	5
Farming	5
Optical Engineering	5
Hydrology	4
Toxicology	4
Ornithology	4
Herpetology	4
History of Science	3
Occupational Therapy	3
Space	3
Soil Science	2
(blank)
Grand Total	7685

## Sheet: Fig5 contacts
Have you been contacted
No 1128
Yes 150
Row Labels	Count of If yes, how many times have you been contacted?
More than 3 times	5
Once	109
Thrice	6
Twice	30
(blank)
Grand Total	150

## Sheet: Fig6 contacts type
Who Contacted me?	Count
Member of the media	72
Educational institution	21
Meeting or Panel	21
Organization other than educational or media	15
Another woman scientists or student	11
Other	10

## Sheet: Fig7 acquisition
How did I hear about?	Count
Twitter	430
Directly from 500 WS	368
Facebook	141
From a colleague or friend	201
Don't Recall	24
Email	46
Google search	17
Media Outlet	28
Other social media	11
Conference	12
Total	1278
